# Supplementary material for: A CT-based machine learning model for using clinical-radiomics to predict malignant cerebral edema after stroke: a two-center study
Source: Front Neurosci. 2024 Oct 3;18:1443486. doi: 10.3389/fnins.2024.1443486 (PMC11484034; doi:10.3389/fnins.2024.1443486)
Supplement: Supplementary file 1 [file Table_1.xlsx]

## Sheet: Sheet1
Feature	Coefficient
wavelet-HLH_glrlm._LongRunLowGrayLevelEmphasis	0.151894
original_glcm._JointAverage	0.110073
original_shape._MinorAxisLength	0.0490858
wavelet-HLH_firstorder._Skewness	-0.0467818
wavelet-HLH_glszm._SizeZoneNonUniformity	0.0193469
wavelet-LLL_firstorder._Mean	0.0145979
original_firstorder._RootMeanSquared	0.0124125
original_shape._SurfaceArea	1.356e-05
original_gldm._GrayLevelNonUniformity	7.3e-07
